# Supplementary material for: Trypophobia is predicted by disgust sensitivity, empathic traits, and visual discomfort
Source: Springerplus. 2016 Aug 30;5(1):1449. doi: 10.1186/s40064-016-3149-6 (PMC5005243; doi:10.1186/s40064-016-3149-6)
Supplement: Supplementary file 1 — 10.1186/s40064-016-3149-6 The raw questionnaire data. [file 40064_2016_3149_MOESM1_ESM.xls]

## Sheet: Sheet1
ID	Gender (0: male; 1: female)	Age	Trypophibia Questionnaire	Core disgust	Animal Reminder disgust	Contamination disgust	Perspective Taking	Fantasy	Empathic Concern	Personal Distress	Visual Discomfort Scale
1	0	24	45	15	10	8	28	25	20	17	17
2	1	49	26	30	12	12	17	19	21	22	12
3	0	29	17	17	10	13	23	19	25	21	6
4	0	28	44	21	9	8	28	29	24	19	14
5	0	33	36	27	11	13	20	18	21	23	7
6	0	43	57	28	12	13	24	17	20	22	29
7	0	43	33	23	12	14	19	23	23	15	7
8	0	40	51	26	10	17	23	18	18	23	16
9	0	41	17	12	5	3	28	20	26	13	8
10	1	40	28	23	11	7	13	16	15	19	3
11	0	49	59	24	12	12	17	27	22	27	14
12	0	37	28	18	13	6	23	21	25	30	6
13	1	32	34	25	12	11	22	23	23	20	1
14	1	27	24	18	9	7	25	16	20	21	3
15	0	44	31	19	11	11	23	28	25	22	27
16	0	23	25	17	9	9	24	22	21	24	5
17	0	48	29	25	10	10	22	25	19	31	7
18	1	38	46	25	11	22	23	32	27	16	15
19	0	44	23	21	12	8	24	26	25	21	5
20	1	24	38	16	6	10	20	30	21	17	14
21	0	54	17	22	13	15	23	26	25	20	5
22	0	43	24	16	11	5	28	24	24	13	3
23	0	28	36	16	10	8	27	15	23	16	3
24	0	26	41	31	12	15	23	32	23	29	9
25	0	52	27	12	7	9	23	25	25	21	34
26	0	35	37	23	8	9	20	17	30	31	5
27	0	38	19	12	11	4	19	12	23	13	11
28	1	40	17	20	10	10	25	19	20	19	8
29	0	42	33	21	12	9	25	24	20	22	6
30	1	52	28	29	16	19	25	23	22	22	6
31	1	35	24	25	7	10	19	23	21	28	7
32	0	43	32	12	9	11	24	19	27	26	10
33	0	42	18	16	9	13	21	21	21	21	2
34	0	40	29	29	12	14	16	19	18	20	8
35	1	38	17	19	9	13	27	17	18	23	0
36	1	44	26	28	12	14	21	20	24	19	7
37	1	43	22	23	12	12	22	20	24	26	22
38	0	42	24	13	9	6	23	18	18	19	2
39	1	40	30	22	11	19	25	22	23	17	0
40	1	52	26	15	13	11	29	23	24	23	4
41	0	46	23	12	7	7	21	9	18	12	6
42	0	29	35	26	12	5	14	19	19	22	0
43	0	37	17	18	12	16	18	21	25	23	5
44	0	44	30	18	10	16	21	22	22	22	10
45	1	45	19	32	12	13	21	20	22	18	4
46	0	32	46	25	13	15	21	15	16	25	16
47	1	31	40	15	7	1	19	26	21	10	12
48	0	52	29	14	11	11	27	27	27	20	12
49	0	35	19	9	9	6	20	30	23	18	8
50	0	32	17	12	7	7	20	13	22	20	3
51	0	57	18	23	13	8	19	27	21	13	18
52	0	30	18	20	9	9	9	20	18	29	11
53	1	49	21	18	12	2	27	28	22	20	17
54	1	49	17	27	12	19	25	20	24	18	4
55	1	36	31	19	10	12	17	21	22	21	39
56	1	49	21	15	8	6	25	22	25	21	10
57	1	47	31	20	14	10	23	30	23	22	9
58	0	41	41	22	15	17	20	25	21	25	4
59	1	28	20	9	5	4	25	28	23	17	20
60	0	28	26	20	11	9	27	32	27	27	12
61	0	39	20	14	12	5	21	21	28	24	4
62	0	26	17	7	8	4	20	27	23	23	5
63	1	22	20	17	12	10	28	21	19	15	0
64	0	42	24	18	12	20	28	25	24	16	4
65	1	64	27	18	10	11	21	21	22	21	0
66	0	50	18	18	10	15	25	24	26	24	33
67	0	23	28	18	11	9	29	19	24	26	5
68	0	37	23	13	8	6	21	20	22	23	1
69	0	35	48	31	12	15	22	17	24	19	26
70	1	38	17	19	6	6	29	28	32	29	2
71	0	42	47	10	12	12	17	18	25	27	11
72	0	46	17	12	11	9	22	24	22	21	17
73	0	47	26	16	11	15	31	22	25	10	7
74	1	38	18	13	10	11	28	29	24	23	6
75	1	28	25	27	11	15	20	20	22	22	4
76	0	38	18	14	13	15	19	21	19	19	0
77	0	52	20	16	13	12	20	26	24	16	1
78	1	38	17	28	12	14	13	13	20	20	4
79	0	45	18	10	9	11	23	16	24	19	1
80	0	34	34	14	9	10	19	17	23	22	19
81	1	37	37	18	10	6	27	23	28	31	3
82	0	73	17	28	9	13	21	24	25	19	10
83	1	52	52	26	12	18	18	16	22	16	0
84	0	40	27	19	13	14	26	19	23	21	6
85	1	61	29	23	9	15	30	18	25	13	30
86	0	38	25	15	10	10	22	17	23	22	2
87	0	24	43	21	12	11	23	28	23	23	13
88	0	41	26	25	13	12	25	23	26	17	11
89	1	39	43	29	12	10	27	29	24	24	3
90	0	31	40	25	12	13	21	21	23	23	2
91	0	47	35	20	9	11	23	27	26	21	11
92	0	53	24	20	6	12	20	21	18	24	32
93	0	41	17	9	8	4	31	26	28	15	2
94	0	37	30	18	10	4	19	11	23	21	3
95	0	45	59	29	12	14	18	25	20	25	10
96	0	32	24	14	11	7	31	30	24	27	25
97	0	54	17	19	11	10	27	28	23	16	4
98	0	46	21	15	12	14	22	19	22	21	7
99	0	43	17	16	13	7	20	21	23	13	0
100	1	55	18	13	8	10	28	25	25	14	0
101	0	46	19	23	13	15	22	20	22	17	6
102	0	32	27	12	8	4	29	35	31	11	13
103	1	29	20	24	8	11	20	23	16	26	2
104	0	43	20	14	8	15	26	19	22	21	4
105	0	42	25	12	11	5	21	24	25	15	5
106	1	39	17	18	9	12	21	24	22	25	0
107	0	32	17	29	12	16	33	30	28	9	2
108	1	43	25	27	12	18	12	13	19	17	7
109	0	39	20	19	10	14	20	24	23	20	2
110	0	45	19	19	12	12	23	19	28	14	0
111	0	44	27	15	8	10	26	26	24	22	8
112	1	52	17	25	12	23	22	34	30	20	12
113	1	25	19	30	10	16	18	21	17	20	29
114	0	44	42	18	11	18	18	27	24	29	10
115	1	33	27	18	9	12	25	24	16	24	20
116	0	35	41	25	10	15	18	19	22	22	23
117	1	38	21	22	6	12	26	28	25	22	25
118	0	35	44	23	10	8	23	22	25	20	8
119	0	30	20	11	8	9	20	21	21	18	3
120	0	53	17	11	9	8	21	19	22	20	2
121	1	22	38	20	9	16	29	23	19	22	10
122	0	26	36	19	9	13	25	23	20	26	2
123	1	22	52	17	5	12	28	28	25	28	16
124	0	37	25	25	11	14	21	20	22	22	16
125	0	46	50	19	11	14	21	20	21	20	3
126	1	38	67	17	12	10	26	24	20	30	33
